# Supplementary material for: Moonlighting Arabidopsis molybdate transporter 2 family and GSH-complex formation facilitate molybdenum homeostasis
Source: Commun Biol. 2023 Aug 2;6:801. doi: 10.1038/s42003-023-05161-x (PMC10397214; doi:10.1038/s42003-023-05161-x)
Supplement: Supplementary file 4 — Supplementary Data 1 [file 42003_2023_5161_MOESM4_ESM.xlsx]

## Sheet: Tabelle1
Fig. 1b: MOT1.1 yeast
Time in [h]	Biomass in [RLU]
	mot1.1 + Gal	mot1.1 - Gal
0.33	30.7505	32.06
0.67	29.172	32.5095
1	29.356	31.651
1.33	29.3995	32.8195
1.67	30.258	31.8945
2	29.425	31.7375
2.33	29.7075	31.154
2.67	29.685	31.7585
3	29.633	30.9465
3.33	29.431	31.9205
3.67	29.6695	31.3395
4	29.4215	31.715
4.33	30.179	31.9765
4.67	29.8095	31.9285
5	29.7725	32.1365
5.33	29.96	32.0605
5.67	29.9655	32.368
6	30.0095	31.5215
6.33	29.9445	31.7935
6.67	29.442	32.088
7	29.763	31.898
7.33	29.79	31.2475
7.67	29.2085	32.2125
8	29.6955	32.1315
8.33	29.962	31.2055
8.67	29.6065	31.631
9	29.738	31.8695
9.33	29.6225	31.8925
9.67	30.014	31.806
10	29.289	31.789
10.33	29.09	32.0525
10.67	29.8075	31.2615
11	29.8905	31.733
11.33	29.367	31.617
11.67	29.0755	31.662
12	29.842	31.24
12.33	29.5405	31.437
12.67	28.761	31.9685
13	29.399	31.895
13.33	29.275	31.809
13.67	29.6245	31.129
14	29.3285	31.5765
14.33	29.7625	31.7285
14.67	29.4765	31.051
15	29.058	31.039
15.33	28.793	31.713
15.67	29.012	31.099
16	29.2815	31.7635
16.33	29.235	31.339
16.67	29.2005	31.078
17	29.364	31.2575
17.33	28.9415	31.7735
17.67	28.8605	31.8015
18	28.8785	31.004
18.33	29.0975	31.4365
18.67	28.9105	31.1985
19	29.2745	31.723
19.33	29.84	31.259
19.67	29.09	31.2185
20	29.8695	31.2375
20.33	29.1835	30.9255
20.67	28.9725	30.8745
21	29.415	31.3915
21.33	29.364	31.02
21.67	29.034	30.957
22	29.7095	31.2595
22.33	28.6975	30.8735
22.67	28.642	31.317
23	28.8755	31.4665
23.33	28.6885	31.4855
23.67	29.12	31.287
24	29.1955	31.007
24.33	29.2345	31.765
24.67	29.5	30.613
25	28.976	32.2835
25.33	28.729	31.12
25.67	28.645	30.764
26	29.041	31.036
26.33	28.883	31.721
26.67	28.689	31.004
27	28.667	31.4315
27.33	29.464	30.881
27.67	29.4885	31.172
28	28.823	30.633
28.33	29.2845	31.0205
28.67	28.8585	31.0215
29	29.442	31.8775
29.33	28.9695	31.7805
29.67	29.4175	31.3305
30	28.963	30.769
30.33	29.1315	32.064
30.67	28.7685	31.4845
31	29.3365	30.994
31.33	29.0335	31.44
31.67	28.8625	31.5565
32	28.9255	31.2635
32.33	28.98	30.7475
32.67	29.2515	31.268
33	29.2515	31.304
33.33	29.0115	31.5665
33.67	29.9165	31.934
34	28.606	31.085
34.33	29.0685	31.2415
34.67	29.4685	31.536
35	28.992	31.3095
35.33	29.2165	30.696
35.67	28.8065	30.9095
36	28.908	31.3125
36.33	29.2665	31.6735
36.67	28.9445	31.3325
37	28.5875	31.0095
37.33	29.0125	30.7755
37.67	29.1525	31.0775
38	29.543	31.307
38.33	29.116	31.024
38.67	29.483	31.104
39	28.923	31.1515
39.33	29.2225	31.2895
39.67	29.2615	30.67
40	29.4245	31.3485
40.33	29.2165	31.338
40.67	29.1685	31.4165
41	29.3625	32.716
41.33	29.3225	31.389
41.67	29.3375	31.228
42	29.563	30.9385
42.33	29.138	31.37
42.67	29.6055	31.323
43	29.185	31.331
43.33	29.969	31.1125
43.67	29.145	31.2925
44	29.031	31.553
44.33	29.253	31.7215
44.67	28.622	31.341
45	29.1945	31.13
45.33	28.9555	31.9265
45.67	28.736	31.1515
46	28.616	31.499
46.33	30.017	31.1835
46.67	29.1095	30.69
47	29.033	31.7675
47.33	29.361	31.0185
47.67	29.219	31.7795
48	29.5365	31.213
48.33	29.167	31.3315
48.67	29.2005	31.0765
49	28.6335	31.3775
49.33	28.8825	31.551
49.67	28.8835	31.6925
50	29.03	31.3305
50.33	28.9475	31.536
50.67	29.578	30.9585
51	28.801	31.078
51.33	29.318	31.3425
51.67	30.612	32.4055
52	29.1635	32.085
52.33	30.8355	31.678
52.67	29.4275	31.739
53	29.0655	31
53.33	29.342	31.847
53.67	29.2965	31.0515
54	29.4805	31.323
54.33	29.593	31.1315
54.67	29.2455	31.0525
55	29.3095	31.15
55.33	29.565	31.8395
55.67	29.048	31.1755
56	29.1565	32.036
56.33	29.2455	31.517
56.67	29.1205	31.571
57	29.152	31.5815
57.33	29.6025	31.7805
57.67	30.38	32.2765
58	29.2485	32.554
58.33	28.905	32.212
58.67	29.2575	33.361
59	29.3835	32.3825
59.33	29.377	33.0065
59.67	28.966	32.7495
60	29.1385	32.9235
60.33	29.201	33.041
60.67	29.8845	33.368
61	29.5025	33.324
61.33	29.119	33.3985
61.67	29.077	33.5365
62	29.386	33.4515
62.33	29.918	34.9485
62.67	29.969	34.393
63	28.876	34.7085
63.33	29.234	35.3375
63.67	29.731	35.359
64	29.388	35.637
64.33	29.3905	35.979
64.67	29.596	37.232
65	29.653	36.677
65.33	29.331	36.91
65.67	29.745	37.729
66	29.821	38.1075
66.33	29.585	38.492
66.67	30.017	39.476
67	29.538	39.498
67.33	29.4875	39.6825
67.67	29.1525	41.142
68	30.098	41.513
68.33	29.5575	41.0705
68.67	30.2895	43.015
69	29.9455	43.616
69.33	29.7865	43.847
69.67	30.007	44.513
70	30.1325	44.448
70.33	30.313	45.5055
70.67	29.3775	46.6455
71	30.469	47.2535
71.33	29.4025	47.725
71.67	30.2175	48.4125
72	29.6715	49.043
72.33	30.3525	49.5735
72.67	30.0255	50.2535
73	30.1355	49.87
73.33	30.168	51.3
73.67	30.655	52.258
74	30.4075	51.99
74.33	30.5375	53.4315
74.67	30.578	53.3075
75	30.453	55.0395
75.33	30.549	55.0815
75.67	30.353	55.6145
76	30.508	56.5835
76.33	30.4885	57.321
76.67	31.011	56.8565
77	30.738	59.3155
77.33	30.156	59.843
77.67	30.863	59.8395
78	30.646	60.519
78.33	30.8485	61.4275
78.67	31.532	61.772
79	31.916	62.8445
79.33	31.0055	64.4885
79.67	31.468	63.85
80	31.201	65.703
80.33	32.167	65.643
80.67	32.203	67.2925
81	31.96	67.383
81.33	31.9055	68.495
81.67	31.8775	68.727
82	31.811	68.861
82.33	32.642	70.2895
82.67	32.4165	71.119
83	32.995	71.1215
83.33	33.756	70.6145
83.67	32.9375	71.412
84	32.938	71.8825
84.33	33.3265	72.565
84.67	33.123	71.8585
85	34.356	72.7085
85.33	33.5075	73.903
85.67	33.845	73.545
86	34.2555	73.54
86.33	34.7585	74.7335
86.67	34.508	75.289
87	34.747	74.4525
87.33	35.0015	73.8915
87.67	35.159	75.061
88	35.5715	76.1435
88.33	35.325	76.014
88.67	35.467	76.938
89	35.9565	76.172
89.33	36.188	77.3865
89.67	36.3965	77.0185
90	36.4735	77.269
90.33	36.7395	77.4855
90.67	36.821	78.3305
91	37.387	78.089
91.33	37.3475	77.934
91.67	37.324	78.106
92	38.052	77.699
92.33	38.7975	77.9035
92.67	38.93	79.2215
93	38.8695	77.8115
93.33	39.1405	78.589
93.67	39.6135	78.5735
94	39.9775	80.373
94.33	40.7745	79.263
94.67	40.0785	78.3245
95	42.186	78.6095
95.33	42.3285	78.626
95.67	42.44	78.8275
96	42.686	79.2955
96.33	42.9005	78.714
96.67	44.3545	79.296
97	44.4595	79.207
97.33	44.582	79.4535
97.67	45.1165	79.1835
98	46.1395	79.5425
98.33	46.2	79.689
98.67	47.104	79.054
99	47.2945	79.3115
99.33	49.028	79.434
99.67	49.0165	79.631
100	49.435	79.187
100.33	49.9765	79.165
100.67	50.454	79.253
101	53.238	79.072
101.33	52.884	79.7225
101.67	53.151	80.051
102	53.489	79.882
102.33	55.241	79.9785
102.67	55.633	80.4785
103	56.5865	78.7715
103.33	56.9645	79.6355
103.67	58.2375	79.251
104	59.1945	79.6815
104.33	59.6445	79.969
104.67	60.1975	79.91
105	61.8565	79.933
105.33	62.1705	80.478
105.67	63.0165	80.7905
106	64.274	80.352
106.33	64.694	79.647
106.67	66.1875	79.918
107	67.347	79.595
107.33	67.166	80.5375
107.67	68.6625	80.784
108	69.5385	80.5475
108.33	69.9795	80.957
108.67	71.0265	81.055
109	72.0885	80.691
109.33	72.9805	80.9705
109.67	73.8125	80.5845
110	75.5675	80.349
110.33	75.0765	81.117
110.67	77.276	80.5485
111	76.6085	80.973
111.33	77.943	80.853
111.67	78.672	81.333
112	80.308	81.3485
112.33	80.6675	81.4405
112.67	82.8385	81.6525
113	82.686	81.931
113.33	83.9105	81.591
113.67	84.765	81.641
114	86.004	80.869
114.33	87.1205	80.547
114.67	88.194	81.527
115	88.498	81.2085
115.33	88.8265	80.5435
115.67	90.0545	81.1135
116	91.3045	81.449
116.33	90.7965	82.1485
116.67	91.831	81.839
117	93.1025	81.6285
117.33	95.3065	82.5245
117.67	94.905	81.8125
118	96.7745	81.32
118.33	95.9675	81.4685
118.67	96.724	81.741
119	98.264	82.16
119.33	99.434	81.3255
119.67	99.377	80.999
120	100.702	82.6005
120.33	100.434	82.37
120.67	102.034	81.592
121	102.768	81.757
121.33	102.37	82.1305
121.67	104.522	82.744
122	103.808	82.301
122.33	104.697	82.1445
122.67	105.809	81.963
123	106.416	82.71
123.33	106.251	84.586
123.67	108.207	82.0365
124	108.737	82.8305
124.33	108.005	82.5485
124.67	109.504	84.3085
125	110.097	81.9285
125.33	109.591	82.117
125.67	110.924	82.64
126	112.291	83.4005
126.33	113.227	84.034
126.67	112.687	83.014
127	114.159	82.4435
127.33	114.701	83.571
127.67	114.602	83.713
128	114.566	81.393
128.33	115.159	83.0475
128.67	115.948	83.439
129	117.246	81.8155
129.33	119.022	83.2185
129.67	117.831	83.823
130	118.932	84.099
130.33	118.683	82.472
130.67	119.273	84.4405
131	119.153	82.794
131.33	119.954	82.8295
131.67	120.311	83.159
132	121.105	82.8295
132.33	121.373	82.259
132.67	121.682	82.194
133	122.309	83.133
133.33	123.107	84.5605
133.67	123.931	82.6865
134	123.245	82.979
134.33	124.127	83.2605
134.67	124.39	83.7235
135	124.672	84.3915
135.33	123.681	83.023
135.67	125.116	83.6385
136	126.41	84.2675
136.33	126.671	82.9335
136.67	126.632	84.8395
137	126.79	83.5105
137.33	127.216	84.0495
137.67	127.739	83.279
138	127.832	83.113
138.33	128.452	83.4675
138.67	129.071	84.308
139	128.764	83.3445
139.33	128.843	84.689
139.67	128.91	85.16
140	129.84	84.6825
140.33	129.617	84.347
140.67	131.677	83.605
141	131.084	84.2185
141.33	131.172	83.6855
141.67	131.448	84.6915
142	131.07	85.0415
142.33	132	83.8185
142.67	132.098	84.4115
143	132.376	83.776
143.33	132.965	85.463
143.67	132.759	85.703
144	133.804	84.286
144.33	133.851	84.9225
144.67	133.548	84.8445
145	134.03	85.1205
145.33	134.662	83.971
145.67	134.328	84.4475
146	134.588	84.9405
146.33	134.853	85.3255
146.67	136.02	85.0395
147	135.489	87.564
147.33	135.351	84.5805
147.67	136.407	84.509
148	135.829	83.8715
148.33	137.334	85.504
148.67	136.569	85.551
149	137.416	84.058
149.33	137.159	84.7995
149.67	138.658	84.6105
150	137.533	83.7775
150.33	137.934	85.4795
150.67	137.905	85.257
151	139.2	85.4505
151.33	138.214	84.8405
151.67	140.192	86.731
152	140.2	84.9695
152.33	140.681	85.772
152.67	141.095	85.0085
153	140.577	86.6205
153.33	140.294	85.3785
153.67	140.284	85.5345
154	140.439	86.02
154.33	141.354	85.7475
154.67	141.726	84.7165
155	142.851	85.9655
155.33	142.172	85.5645
155.67	144.291	85.9005
156	142.161	86.161
156.33	143.588	85.4535
156.67	142.716	85.791
157	144.367	85.638
157.33	144.754	85.8215
157.67	144.02	86.6315
158	144.022	85.8105
158.33	145.025	85.347
158.67	145.093	86.317
159	146.226	85.4035
159.33	145.478	85.597
159.67	145.639	86.335
160	145.993	86.2855
160.33	145.994	85.421
160.67	146.572	86.015
161	146.823	85.892
161.33	146.921	85.8865
161.67	147.123	85.268
162	148.326	86.4735
162.33	147.18	86.047
162.67	147.846	86.0115
163	148.025	86.805
163.33	148.139	85.895
163.67	148.475	85.447
164	148.996	85.663
164.33	149.561	85.772
164.67	149.597	87.245
165	149.867	85.319
Fig. 1c: Time to reach biomass index 40 RLU
MOT-yeast	+Gal		-Gal
mot1.1	96.67	92.67	67.67	67.33
mot1.2	71	74.33	54.33	54.33
mot2.1	55.33	55.67	44.67	45
mot2.2a	27.67	26.67	10.33	11
mot2.2b	66.33	67	53.67	54
mot2.3	76.67	75	65.33	65.33
Fig. 3f: mot2.1:gus Plant line GUS activity in [RLU* (s* µg protein)-1]
Organ	+Mo
Root	880	625	698	920	478	1275	402
Old leaf	68	50	23	48	50	65	35
Young leaf	157	49	74	99	128	38
Shoot	687	1049	353	497	567	947	351
Flower	181	99	103	134	145	162	72
Organ	-Mo
Root	164	193	129	564	476	838	592	239	147
Old leaf	22	22	53	19	32	36	48	25	24	18	41
Young leaf	65	57	34	54	25	33	31	38	42	63
Shoot	252	140	740	263	295	143	503	178	380	330	309
Flower	67	100	134	38	98	78	150	100	57	71	137
Fig. 4a: Fresh weight in [g]
Plant Line	+Mo
WT	0.28	0.39	0.19	1.07	0.41	0.08	0.62	0.87
mot2.1 KO	0.3	0.52	0.31	1.05	0.97	0.22	0.42	0.11	0.09	0.42	0.94	0.74	0.29	0.19	0.14	0.12	0.28
mot2.2 KO	0.35	0.06	0.62	0.27	0.31	0.51	0.36	0.12	0.53	0.43
mot2.3 KO	0.34	0.23	0.52	0.95	0.69	0.14	0.3	0.04	0.34
Plant Line	-Mo
WT	0.19	0.28	0.36	0.22	0.32	0.38	1.03	0.78	0.19	0.42
mot2.1 KO	0.06	0.25	0.1	0.46	0.63	0.25	0.13	0.31	0.54	0.33	0.51	1.04	0.38	0.67	1.02
mot2.2 KO	0.16	0.26	0.75	0.48	0.38	0.58	0.78	0.21	0.98	0.13	0.88	0.46
mot2.3 KO	0.17	0.33	0.09	0.47	0.22	0.34	0.54	0.2	0.3	0.35	0.91	0.97
Fig. 4b: Root length in [cm]
Plant line	+Mo
WT	17.3	22.4	15.4	20.9	27.3	13.3	6.8	22
mot2.1 KO	20	7.5	18.2	20.5	22	20.2	9.4	14.5	10	7.5	19.7	23.7	7.3	15	11.9	11.1	20.3
mot2.2 KO	15.4	11.5	20.1	6.5	21.6	18.9	7.9	23.2	17.4	12.1	26.5	27.1
mot2.3 KO	20.4	12	15.2	5.5	16.2	11.1	15.3	13.4	21.2
Plant line	-Mo
WT	18	15.5	20.1	14.8	25.4	19.3	21.5	9.6	14.1	22
mot2.1 KO	10.1	10.5	9.5	21.2	8.4	19.5	11.2	25.3	20.3	11.9	14.7	25.6	10.4	16.2	18.7
mot2.2 KO	15	13	9	17.4	25.2	17.9	19	16.3	7.1	18.9	12	11
mot2.3 KO	14.5	14.7	13.2	21.8	17.2	21.6	25.4	12.5	17	18.8	26.8	17.1
Fig. 4c: Leaf area in [cm2]
Day	WT + Mo	WT - Mo	mot2.1 KO + Mo	mot2.1 KO - Mo	mot2.2 KO + Mo	mot2.2 KO - Mo	mot2.3 KO + Mo	mot2.3 KO - Mo
9	0.0072	0.0094	0.0087	0.0092	0.0089	0.0102	0.0065	0.0082
11	0.0108	0.0129	0.0122	0.0135	0.0124	0.0181	0.009	0.0126
13	0.0172	0.0202	0.0229	0.0238	0.0182	0.0272	0.0139	0.0235
15	0.0203	0.0275	0.0333	0.0317	0.027	0.0392	0.0195	0.0339
17	0.0333	0.0407	0.0469	0.0477	0.0402	0.0507	0.027	0.0453
19	0.046	0.0565	0.0558	0.0529	0.0526	0.0679	0.0368	0.0573
21	0.057	0.0811	0.0785	0.0704	0.0702	0.0781	0.0388	0.074
23	0.0937	0.1192	0.0849	0.1133	0.0874	0.1057	0.0593	0.0892
25	0.1139	0.1263	0.1045	0.1442	0.1107	0.1269	0.0863	0.1117
27	0.1779	0.2187	0.1939	0.1919	0.1536	0.1762	0.127	0.1821
29	0.3587	0.4594	0.3867	0.3511	0.3778	0.38	0.2344	0.4388
31	0.4162	0.5344	0.4868	0.4128	0.4463	0.4883	0.351	0.4831
33	0.6364	0.7493	0.66	0.5613	0.7202	0.6191	0.4485	0.6255
35	0.8033	0.9971	0.8356	0.7629	0.8185	0.8737	0.5071	0.8055
37	1.1364	1.486	1.1594	0.9798	1.0691	1.2182	0.8376	1.1889
39	1.7307	1.971	1.5516	1.2622	1.4041	1.6931	1.28	1.5707
41	2.1693	2.409	2.0062	1.6567	1.8776	1.9358	1.5493	1.7076
43	2.6222	2.8862	2.434	2.1054	2.4929	2.651	1.9967	2.3619
45	3.227	3.2962	3.0656	2.4175	3.1544	3.1967	2.4923	2.5298
47	4.1415	3.7528	3.9052	2.7747	3.8811	3.6055	3.054	3.2045
49	4.9748	4.2846	4.6154	3.3054	4.7236	4.2136	3.6477	3.6261
53	6.7926	6.0646	6.7665	4.4677	6.8393	5.6795	6.0552	4.9786
57	8.1619	7.5941	9.2259	5.9828	9.0588	7.204	7.92	6.1922
61	9.7063	8.0767	9.1256	6.4516	9.3824	7.3538	8.6522	7.0275
65	10.7881	8.6118	10.4561	8.0032	11.3057	8.5643	8.7093	7.8627
69	12.6133	9.6756	11.2163	10.2863	12.5192	10.5838	10.1559	9.0808
73	14.1722	11.9958	12.8631	11.3519	14.4674	13.7438	13.4515	10.9204
77	17.6552	12.5094	13.2256	12.3235	15.1477	15.4851	13.9052	12.7395
81	18.6744	12.904	14.818	15.0994	17.9238	19.7318	16.9796	15.2395
Fig. 4d: Molybdate uptake in [nmol*(cm2)-1]
WT	mot1.1 KO	mot2.1 KO
0.23	-0.01	0.258
0.13	-0.04	0.199
0.21	0.04	0.179
0.19	0.02	0.247
0.16	0.12	0.12
0.37	0.16	0.169
0.42		0.187
0.15		0.217
0.17		0.194
		0.413
		0.21
		0.114
		0.225
		0.287
		0.128
		0.056
		0.042
		0.158
		0.11
		0.159
		0.142
		0.102
		0.161
		0.143
		0.117
		0.133
Fig. 4e: Nitrate reductase activity in [nmol*(h*mgFW)-1]
Plant line	+Mo
WT	0.462	0.458	0.501	0.491	0.373	0.563	0.419
mot2.1 KO	0.519	0.242	0.216	0.281	0.313	0.422
mot2.2 KO	0.259	0.504	0.449	0.474	0.581	0.67
mot2.3 KO	0.465	0.416	0.602	0.28	0.685	0.57
Plant line	-Mo
WT	0.275	0.499	0.25	0.257	0.201	0.336	0.275	0.492
mot2.1 KO	0.184	0.147	0.271	0.206	0.208	0.367	0.416
mot2.2 KO	0.09	0.202	0.261	0.256
mot2.3 KO	0.193	0.231	0.266	0.352	0.49	0.214
Fig. 6a: UV spectra of GSH and GSH with molybdate
lambda in [nm]	1 mM GSH		1 mM GSH + 1 mM NaMo
190	0.099		0.105
190.5	0.1		0.075
191	0.107		0.013
191.5	0.105		0.051
192	0.089		0.128
192.5	0.141		0.131
193	0.074		0.108
193.5	0.137		0.056
194	0.169		0.099
194.5	0.156		0.069
195	0.114		0.092
195.5	0.166		0.143
196	0.123		0.093
196.5	0.184		0.124
197	0.151		0.116
197.5	0.129		0.158
198	0.147		0.198
198.5	0.102		0.134
199	0.144		0.077
199.5	0.136		0.042
200	0.172		0.118
200.5	0.111		0.118
201	0.145		0.095
201.5	0.141		0.049
202	0.173		0.184
202.5	0.149		0.136
203	0.153		0.093
203.5	0.172		0.115
204	0.174		0.108
204.5	0.164		0.066
205	0.21		0.115
205.5	0.236		0.18
206	0.25		0.1
206.5	0.199		0.096
207	0.216		0.116
207.5	0.251		0.08
208	0.232		0.119
208.5	0.257		0.189
209	0.287		0.16
209.5	0.306		0.099
210	0.321		0.131
210.5	0.391		0.24
211	0.435		0.166
211.5	0.456		0.152
212	0.549		0.127
212.5	0.589		0.117
213	0.668		0.127
213.5	0.733		0.161
214	0.806		0.184
214.5	0.876		0.197
215	0.952		0.163
215.5	1.05		0.167
216	1.113		0.211
216.5	1.202		0.145
217	1.301		0.235
217.5	1.366		0.174
218	1.447		0.129
218.5	1.511		0.217
219	1.559		0.163
219.5	1.605		0.197
220	1.637		0.162
220.5	1.63		0.188
221	1.643		0.208
221.5	1.631		0.143
222	1.598		0.167
222.5	1.559		0.188
223	1.514		0.157
223.5	1.468		0.243
224	1.397		0.192
224.5	1.342		0.196
225	1.269		0.237
225.5	1.202		0.284
226	1.148		0.171
226.5	1.082		0.177
227	1.007		0.18
227.5	0.943		0.28
228	0.885		0.223
228.5	0.827		0.264
229	0.778		0.203
229.5	0.74		0.278
230	0.708		0.242
230.5	0.672		0.269
231	0.645		0.249
231.5	0.596		0.237
232	0.561		0.275
232.5	0.518		0.212
233	0.474		0.281
233.5	0.44		0.253
234	0.405		0.18
234.5	0.372		0.301
235	0.343		0.277
235.5	0.322		0.275
236	0.3		0.26
236.5	0.274		0.268
237	0.252		0.35
237.5	0.232		0.273
238	0.213		0.27
238.5	0.197		0.321
239	0.183		0.341
239.5	0.165		0.336
240	0.153		0.331
240.5	0.139		0.335
241	0.129		0.327
241.5	0.115		0.37
242	0.106		0.407
242.5	0.1		0.329
243	0.094		0.393
243.5	0.087		0.387
244	0.081		0.413
244.5	0.078		0.434
245	0.072		0.472
245.5	0.066		0.541
246	0.061		0.575
246.5	0.058		0.653
247	0.051		0.79
247.5	0.05		0.896
248	0.048		0.998
248.5	0.045		1.093
249	0.044		1.192
249.5	0.042		1.258
250	0.042		1.246
250.5	0.039		1.334
251	0.037		1.424
251.5	0.036		1.482
252	0.036		1.517
252.5	0.035		1.707
253	0.034		1.817
253.5	0.031		1.833
254	0.032		1.873
254.5	0.032		1.907
255	0.033		1.992
255.5	0.032		2.033
256	0.034		2.032
256.5	0.03		2.141
257	0.029		2.16
257.5	0.028		2.219
258	0.026		2.287
258.5	0.026		2.357
259	0.028		2.413
259.5	0.027		2.428
260	0.027		2.49
260.5	0.026		2.497
261	0.028		2.525
261.5	0.026		2.519
262	0.025		2.496
262.5	0.024		2.464
263	0.022		2.436
263.5	0.02		2.405
264	0.02		2.373
264.5	0.017		2.368
265	0.016		2.34
265.5	0.018		2.31
266	0.017		2.234
266.5	0.017		2.273
267	0.015		2.257
267.5	0.013		2.232
268	0.014		2.211
268.5	0.012		2.186
269	0.009		2.164
269.5	0.009		2.125
270	0.007		2.099
270.5	0.007		2.067
271	0.006		2.039
271.5	0.006		2.014
272	0.006		1.985
272.5	0.007		1.964
273	0.005		1.938
273.5	0.004		1.91
274	0.007		1.884
274.5	0.004		1.856
275	0.006		1.821
275.5	0.004		1.797
276	0.007		1.768
276.5	0.007		1.738
277	0.005		1.711
277.5	0.005		1.689
278	0.005		1.665
278.5	0.003		1.637
279	0.002		1.613
279.5	0.004		1.59
280	0.002		1.563
280.5	0.003		1.535
281	0.005		1.507
281.5	0.006		1.467
282	0.002		1.407
282.5	0.007		1.398
283	0.008		1.38
283.5	0.003		1.379
284	0.001		1.351
284.5	0.005		1.339
285	0		1.321
285.5	0.006		1.301
286	0.002		1.275
286.5	0.003		1.258
287	0.002		1.238
287.5	0.005		1.218
288	0.001		1.195
288.5	0.001		1.177
289	0.001		1.15
289.5	0.002		1.128
290	0.002		1.111
290.5	0.002		1.081
291	0.004		1.062
291.5	0		1.04
292	0.003		1.021
292.5	0.002		1.003
293	0		0.98
293.5	0		0.956
294	0.002		0.931
294.5	0.003		0.911
295	0.006		0.888
295.5	0.003		0.871
296	0.001		0.849
296.5	0		0.827
297	0		0.809
297.5	0		0.787
298	0.002		0.766
298.5	0.001		0.747
299	0.002		0.732
299.5	0		0.714
300	0.002		0.694
300.5	0		0.677
301	0		0.654
301.5	0.001		0.634
302	0.002		0.617
302.5	0		0.599
303	0.002		0.582
303.5	0.002		0.562
304	0.004		0.546
304.5	0.001		0.531
305	0		0.512
305.5	0.001		0.494
306	0.002		0.478
306.5	0.002		0.461
307	0.002		0.445
307.5	0.005		0.432
308	0		0.416
308.5	0		0.404
309	0		0.386
309.5	0		0.371
310	0		0.36
310.5	0.001		0.345
311	0.001		0.332
311.5	0.001		0.321
312	0.001		0.309
312.5	0		0.298
313	0		0.284
313.5	0		0.273
314	0		0.261
314.5	0.002		0.25
315	0		0.239
315.5	0.001		0.229
316	0.002		0.222
316.5	0		0.213
317	0		0.203
317.5	0.001		0.194
318	0.002		0.182
318.5	0		0.176
319	0		0.166
319.5	0		0.158
320	0.001		0.15
320.5	0		0.144
321	0		0.137
321.5	0.001		0.132
322	0		0.125
322.5	0		0.118
323	0		0.111
323.5	0.001		0.107
324	0.001		0.099
324.5	0		0.096
325	0		0.09
325.5	0.002		0.088
326	0.002		0.081
326.5	0.001		0.079
327	0.001		0.074
327.5	0.001		0.07
328	0		0.066
328.5	0		0.063
329	0		0.057
329.5	0.002		0.055
330	0.002		0.051
330.5	0.001		0.05
331	0.002		0.046
331.5	0		0.043
332	0		0.041
332.5	0		0.038
333	0.001		0.035
333.5	0.001		0.033
334	0.002		0.031
334.5	0.003		0.029
335	0		0.027
335.5	0		0.026
336	0.001		0.024
336.5	0.001		0.022
337	0		0.02
337.5	0		0.018
338	0.002		0.018
338.5	0		0.016
339	0.001		0.014
339.5	0		0.014
340	0.002		0.011
340.5	0.002		0.01
341	0		0.009
341.5	0.001		0.008
342	0.001		0.006
342.5	0		0.006
343	0		0.006
343.5	0.001		0.005
344	0.001		0.003
344.5	0.001		0.002
345	0.001		0.002
345.5	0		0.001
346	0		0
346.5	0.002		0
347	0.002		0
347.5	0.002		0.001
348	0		0
348.5	0.001		0
349	0		0
349.5	0.001		0
350	0.002		0
Fig. S4a: Plant survival in [%]
Plant line	+Mo
WT	66.7	100	100	100	100	66.7
mot2.1 KO	100	100	100	66.7	33.3	100
mot2.2 KO	100	100	100	33.3	66.7	100
mot2.3 KO	66.7	33.3	66.7	66.7	100	100
Plant line	-Mo
WT	100	100	100	100	100	100
mot2.1 KO	66.7	33.3	100	100	33.3	0
mot2.2 KO	100	66.7	33.3	100	100	100
mot2.3 KO	100	66.7	100	66.7	100	100
Fig. S4b: Plant developemental stages according to Boyes et al.
Days	WT +Mo	WT -Mo	mot2.1 KO +Mo	mot2.1 KO -Mo	mot2.2 KO +Mo	mot2.2 KO -Mo	mot2.3 KO +Mo	mot2.3 KO -Mo
9	1	1	1	1	1	1	1	1
11	1	1	1	1	1	1	1	1
13	1	1	1	1	1	1	1	1
15	1	1	1	1	1	1	1	1
17	1.01	1.01	1.01	1.01	1.01	1.01	1.01	1.01
19	1.01	1.01	1.02	1.02	1.02	1.02	1.01	1.02
21	1.02	1.01	1.02	1.02	1.02	1.02	1.01	1.02
23	1.02	1.02	1.02	1.02	1.02	1.03	1.02	1.02
25	1.03	1.03	1.03	1.03	1.03	1.03	1.03	1.03
27	1.03	1.04	1.04	1.04	1.03	1.04	1.03	1.04
29	1.04	1.04	1.04	1.04	1.04	1.04	1.03	1.04
31	1.04	1.05	1.04	1.04	1.05	1.04	1.04	1.04
33	1.05	1.05	1.05	1.05	1.05	1.05	1.04	1.04
35	1.05	1.06	1.06	1.05	1.05	1.06	1.05	1.06
37	1.07	1.07	1.06	1.06	1.06	1.06	1.06	1.07
39	1.08	1.08	1.08	1.07	1.07	1.07	1.07	1.07
41	1.09	1.09	1.08	1.08	1.08	1.08	1.08	1.08
43	1.1	1.1	1.09	1.09	1.09	1.09	1.08	1.09
45	1.11	1.11	1.11	1.1	1.1	1.11	1.1	1.1
47	1.12	1.12	1.12	1.11	1.11	1.12	1.11	1.11
49	1.14	1.14	1.13	1.12	1.12	1.12	1.12	1.12
53	1.15	1.15	1.15	1.13	1.14	1.14	1.14	1.14
57	1.17	1.16	1.16	1.14	1.15	1.15	1.15	1.15
61	1.19	1.18	1.18	1.15	1.16	1.16	1.16	1.16
65	1.19	1.18	1.18	1.16	1.17	1.17	1.16	1.16
69	1.2	1.18	1.19	1.17	1.17	1.17	1.17	1.16
73	1.2	1.19	1.19	1.17	1.18	1.18	1.17	1.17
77	1.21	1.2	1.19	1.18	1.19	1.19	1.18	1.18
81	1.21	1.21	1.19	1.19	1.19	1.2	1.18	1.19
Fig. S5a: Fresh weight multi-KO in [g]
Plant line	+Mo
WT	0.61	0.33	0.67	0.86	0.59	0.79	0.78
mot1.1 KO	0.77	0.65	0.47	0.99	0.32	0.96	0.56
mot1.1 mot2.1 dKO	0.74	0.68	0.53	0.69	0.63	0.52	0.6
mot1.1 mot1.2 mot2.1 tKO	1.32	1.46	0.44
Plant line	-Mo
WT	0.96	0.74	0.38	0.57	1	0.38	0.69	0.75
mot1.1 KO	0.4	0.54	0.66	0.42	0.61	0.32	0.54	0.6
mot1.1 mot2.1 dKO	0.62	0.25	0.29	0.53	0.54	0.26	0.48
mot1.1 mot1.2 mot2.1 tKO	0.53	0.53	0.37
Fig. S5b: Leaf area in [cm2] of multi-KOs
Plant line	+Mo
WT	16.9	10.7	23.9	26.3	17.6	25.6	27.5
mot1.1 KO	25.4	22.5	15.9	29.4	34.4	9.9	26.5	19
mot1.1 mot2.1 dKO	19.9	15.7	12.6	17.5	18.3	12.1	14.8	22.6
mot1.1 mot1.2 mot2.1 tKO	36.4	40.3	12.5
Plant line	-Mo
WT	28.6	26.9	11.9	19.2	31.3	11.1	20.9	22.9
mot1.1 KO	11.1	14.6	17.2	12.1	18.4	9.2	14.9	18.3
mot1.1 mot2.1 dKO	21.3	8.7	6.6	13.1	17	8	13.2
mot1.1 mot1.2 mot2.1 tKO	13.8	15.5	10.1
Fig. S5c: Root length in [cm] of multi-KOs
Plant line	+Mo
WT	10	11	10.3	14	11.5	14	14
mot1.1 KO	13.5	12.5	10	19	12	8.5	13.5	11.5
mot1.1 mot2.1 dKO	16	11	10	10	9.5	10.5	9	14
mot1.1 mot1.2 mot2.1 tKO	14.3	15.3	10.3
Plant line	-Mo
WT	15.5	11	12.5	11.5	12.5	11	15	12.3
mot1.1 KO	13.5	12.5	13	11.7	12.3	10.5	12.5
mot1.1 mot2.1 dKO	15	13	15	15	13	12	11.5
mot1.1 mot1.2 mot2.1 tKO	19.8	15.7	11.5
Fig. S5d: Plant survival in [%] of multi-KOs
Plant line	+Mo			-Mo
WT	75	83	100	100	100	75
mot1.1 KO	92	100	92	75	100	92
mot1.1 mot2.1 dKO	83	83	67	75	67	83
mot1.1 mot1.2 mot2.1 tKO	67	92	67	33	25	33
Fig. S5e: NR activity of multi-KOs in [nmol*(h*mgFW)-1]
Plant line	+Mo
WT	0.462	0.458	0.501	0.491	0.373	0.563	0.419
mot1.1KO	0.292	0.342	0.267	0.435	0.309	0.823	0.341	0.792
mot1.1 mot2.1dKO	0.407	0.387	0.278	0.274	0.721
mot1.1 mot1.2 mot2.1 tKO	0.225	0.189	0.318
Plant line	-Mo
WT	0.275	0.499	0.25	0.257	0.201	0.336	0.275	0.492
mot1.1KO	0.185	0.136	0.109	0.141	0.123	0.101
mot1.1 mot2.1dKO	0.077	0.191	0.085	0.045	0.096	0.113
mot1.1 mot1.2 mot2.1 tKO	0.131	0.053	0.129
Fig. S7a: split-LUC factor of MOT2.1 and Cnx1 interaction
Interaction	Abundance control
1.8	3
6.4	4.6
8.1	3.2
7	2.5
5.2	2.3
7.7	1.9
5.9	2.2
17.6	1.7
4.9	2
3.8	4
12.1	3.5
16.4	5
Fig. S7b: split-LUC factor of MOT2.1 and Cnx1 domains interaction
	Interaction
MOT2.1 / Cnx1E	1.1	0.58	7.3		2.6	0.18	2.2	0.48	1.1	2.9	1.2	2.7
MOT2.1 / Cnx1G	3.7	4.9	5.3	3.7	3.4	3.7	3.3	2.2	1.6	2.9	4.2	4.4
	Abundance control
MOT2.1 / Cnx1E	0.85		0.93	0.9			-1.06		1.1	2.2
MOT2.1 / Cnx1G	1	2.1	2.1				1.1	2.6		2.1
